# Supplementary material for: Multicentre Surveillance of Candida Species from Blood Cultures during the SARS-CoV-2 Pandemic in Southern Europe (CANCoVEU Project)
Source: Microorganisms. 2023 Feb 23;11(3):560. doi: 10.3390/microorganisms11030560 (PMC10058953; doi:10.3390/microorganisms11030560)
Supplement: Supplementary file 1 [file microorganisms-11-00560-s001.zip]

Archive with 1 entries (1 files):
- microorganisms-2229860-supplementary.pdf
